# Supplementary material for: A Multiplexing Activity-Based Protein-Profiling Platform for Dissection of a Native Bacterial Xyloglucan-Degrading System
Source: ACS Cent Sci. 2023 Nov 24;9(12):2306–14. doi: 10.1021/acscentsci.3c00831 (PMC10755729; doi:10.1021/acscentsci.3c00831)
Supplement: Supplementary file 1 — oc3c00831_si_001.xlsx [file oc3c00831_si_001.xlsx]

## Sheet: ABP-XyG
Pulldown with ABP-XyG from C. japonicus lysate prepared from cells grown on xyloglucan
D386_CjapXyGLysate_XyG
#	Identified Proteins	Accession Number	Alternate ID	Molecular Weight	Log2 Fold Change by Category (probe / vehicle control)	Total MS/MS spectra
4	Cellulase, putative, cel5D OS=Cellvibrio japonicus (strain Ueda107) OX=498211 GN=cel5D PE=1 SV=1	B3PD52	Cel5D	55 kDa	6.94	12
10	Elongation factor Tu OS=Cellvibrio japonicus (strain Ueda107) OX=498211 GN=tuf PE=3 SV=1	B3PK23		49 kDa	0.06	2
1	sp|P22629|SAV_STRAV|	sp|P22629|SAV_STRAV|		21 kDa	-0.04	48
3	sp|TRYP_PIG|	sp|TRYP_PIG|		27 kDa	-0.21	12
2	Oxaloacetate decarboxylase alpha subunit OS=Cellvibrio japonicus (strain Ueda107) OX=498211 GN=oadA PE=4 SV=1	B3PBJ0		71 kDa	-0.27	25
7	Peptidoglycan-associated protein OS=Cellvibrio japonicus (strain Ueda107) OX=498211 GN=pal PE=3 SV=1	B3PB64		19 kDa	-0.28	3
5	Biotin carboxylase OS=Cellvibrio japonicus (strain Ueda107) OX=498211 GN=CJA_1243 PE=4 SV=1	B3PCC7		142 kDa	-0.38	11
9	Uncharacterized protein OS=Cellvibrio japonicus (strain Ueda107) OX=498211 GN=CJA_0916 PE=4 SV=1	B3PL92		44 kDa	-0.65	5
6	50S ribosomal protein L20 OS=Cellvibrio japonicus (strain Ueda107) OX=498211 GN=rplT PE=3 SV=1	B3PL13		17 kDa	-0.67	4
18	sp|K1C9_HUMAN|	sp|K1C9_HUMAN|		68 kDa	-1.58	2
Pulldown with ABP-XyG from C. japonicus secretome prepared from cells grown on xylan
D511_CjapXylanSecretome_Xyl
#	Identified Proteins	Accession Number	Alternate ID	Molecular Weight	Log2 Fold Change by Category (probe / vehicle control)	Total MS/MS spectra
4	Endoglucanase OS=Cellvibrio japonicus (strain Ueda107) OX=498211 GN=cel5B PE=3 SV=1	B3PCS3	Cel5B	60 kDa	3.23	5
7	Beta-xylosidase/alpha-L-arabinfuranosidase, putative, gly43C OS=Cellvibrio japonicus (strain Ueda107) OX=498211 GN=gly43C PE=3 SV=1	B3PKQ9	Gly43C	49 kDa	0.36	4
2	sp|TRYP_PIG|	TRYP_PIG		24 kDa	0.05	17
1	sp|P22629|SAV_STRAV|	sp|P22629|SAV_STRAV|		?	-0.16	39
5	sp|K1C9_HUMAN|	K1C9_HUMAN		62 kDa	-0.53	3
6	sp|K1C10_HUMAN|	K1C10_HUMAN		60 kDa	-0.72	4
3	sp|K2C1_HUMAN|	K2C1_HUMAN		66 kDa	-1.64	13
END OF FILE
Pulldown with ABP-XyG from C. japonicus secretome prepared from cells grown for 2 hours on xyloglucan
D619_CjapXyGO_EarlySecretome_XyG
#	Identified Proteins (7)	Accession Number	Alternate ID	Molecular Weight	Log2 Fold Change by Category (probe / vehicle control)	Total MS/MS spectra
2	Endoglucanase OS=Cellvibrio japonicus (strain Ueda107) OX=498211 GN=cel5B PE=3 SV=1	B3PCS3	cel5B	60 kDa	>6.1	22
5	Cellulase, putative, cel5D OS=Cellvibrio japonicus (strain Ueda107) OX=498211 GN=cel5D PE=1 SV=1	B3PD52	cel5D	51 kDa	>6.02	7
4	Cellulase, putative, cel5F OS=Cellvibrio japonicus (strain Ueda107) OX=498211 GN=cel5F PE=3 SV=1	B3PCP9	cel5F	60 kDa	>5.24	16
7	Endoglucanase OS=Cellvibrio japonicus (strain Ueda107) OX=498211 GN=cel5E PE=3 SV=1	B3PF23	cel5E	65 kDa	>4.45	2
8	Uncharacterized conserved protein OS=Cellvibrio japonicus (strain Ueda107) OX=498211 GN=CJA_0399 PE=4 SV=1	B3PI60	CJA_0399	10 kDa	>4.1	2
1	sp|P22629|SAV_STRAV|	P22629		19 kDa	0.2566	40
9	50S ribosomal protein L2 OS=Cellvibrio japonicus (strain Ueda107) OX=498211 GN=rplB PE=3 SV=1	B3PK40	rplB	30 kDa	0.1692	2
3	sp|TRYP_PIG|	TRYP_PIG		24 kDa	-0.0252	21
6	Biotin carboxyl carrier protein of acetyl-CoA carboxylase OS=Cellvibrio japonicus (strain Ueda107) OX=498211 GN=accB PE=4 SV=1	B3PBH3	accB	19 kDa	-0.068	5

## Sheet: ABP-Cel
Pulldown with ABP-Cel from C. japonicus lysate prepared from cells grown on xyloglucan
D406_CjapXyGLysate_Cel
#	Identified Proteins	Accession Number	Alternate ID	Molecular Weight	Log2 Fold Change by Category (probe / vehicle control)	Total MS/MS spectra
1	Cellulase, putative, cel5C OS=Cellvibrio japonicus (strain Ueda107) OX=498211 GN=cel5C PE=3 SV=1	B3PF55	cel5C	42 kDa	8.7	17
2	Fibronectin type III domain protein OS=Cellvibrio japonicus (strain Ueda107) OX=498211 GN=CJA_0016 PE=4 SV=1	B3PEN7	CJA_0016	439 kDa	2.4	9
3	50S ribosomal protein L7/L12 OS=Cellvibrio japonicus (strain Ueda107) OX=498211 GN=rplL PE=3 SV=1	B3PK29	rplL	13 kDa	1.86	17
4	sp|TRYP_PIG|	TRYP_PIG		24 kDa	1.81	2
5	Elongation factor Tu OS=Cellvibrio japonicus (strain Ueda107) OX=498211 GN=tuf PE=3 SV=1	B3PK23	tuf	44 kDa	1.55	10
6	Putative TonB-dependent receptor OS=Cellvibrio japonicus (strain Ueda107) OX=498211 GN=CJA_1069 PE=3 SV=1	B3PB97	CJA_1069	112 kDa	1.46	3
7	50S ribosomal protein L22 OS=Cellvibrio japonicus (strain Ueda107) OX=498211 GN=rplV PE=3 SV=1	B3PK42	rplV	12 kDa	1.41	18
8	50S ribosomal protein L14 OS=Cellvibrio japonicus (strain Ueda107) OX=498211 GN=rplN PE=3 SV=1	B3PK47	rplN	13 kDa	1.38	21
9	Oxaloacetate decarboxylase alpha subunit OS=Cellvibrio japonicus (strain Ueda107) OX=498211 GN=oadA PE=4 SV=1	B3PBJ0	oadA	65 kDa	1.35	4
10	30S ribosomal protein S10 OS=Cellvibrio japonicus (strain Ueda107) OX=498211 GN=rpsJ PE=3 SV=1	B3PK36	rpsJ	12 kDa	1.17	52
11	Phosphogluconate dehydratase OS=Cellvibrio japonicus (strain Ueda107) OX=498211 GN=edd PE=3 SV=1	B3PCY6	edd	69 kDa	1.16	4
12	MotA/TolQ/ExbB proton channel family protein OS=Cellvibrio japonicus (strain Ueda107) OX=498211 GN=CJA_0472 PE=3 SV=1	B3PIW1	CJA_0472	49 kDa	0.72	4
13	sp|K1C9_HUMAN|	K1C9_HUMAN		62 kDa	0.35	2
14	sp|K2C1_HUMAN|	K2C1_HUMAN		66 kDa	0.3	2
15	sp|K1C10_HUMAN|	K1C10_HUMAN		60 kDa	-0.41	2
16	sp|P22629|SAV_STRAV|	sp|P22629|SAV_STRAV|		?	-1.23	2
17	Cytochrome b OS=Cellvibrio japonicus (strain Ueda107) OX=498211 GN=petB PE=3 SV=1	B3PBL7	petB	84 kDa	-1.61	12
END OF FILE

## Sheet: ABP-bGlc
Pulldown with ABP-bGlc from C. japonicus lysate prepared from cells grown on xyloglucan
D406_CjapXyGLysate_Glc
#	Identified Proteins	Accession Number	Alternate ID	Molecular Weight	Log2 Fold Change by Category (probe / vehicle control)	Total MS/MS spectra
5	Beta-xylosidase, putative, xyl39A OS=Cellvibrio japonicus (strain Ueda107) OX=498211 GN=xyl39A PE=3 SV=1	B3PD50	xyl39A	59 kDa	3.29	5
2	Glucan 1,4-beta-glucosidase cel3A OS=Cellvibrio japonicus (strain Ueda107) OX=498211 GN=cel3A PE=3 SV=1	B3PGE9	cel3A	94 kDa	2.66	14
1	Glucan 1,4-beta-glucosidase, putative, cel3B OS=Cellvibrio japonicus (strain Ueda107) OX=498211 GN=cel3B PE=3 SV=1	B3PDN7	cel3B	89 kDa	2.14	11
4	Beta-glucosidase OS=Cellvibrio japonicus (strain Ueda107) OX=498211 GN=cel3D PE=3 SV=1	B3PBS6	cel3D	117 kDa	0.25	4
10	Glutamine synthetase OS=Cellvibrio japonicus (strain Ueda107) OX=498211 GN=glnA PE=3 SV=1	B3PG80	glnA	51 kDa	-0.41	2
14	50S ribosomal protein L6 OS=Cellvibrio japonicus (strain Ueda107) OX=498211 GN=rplF PE=3 SV=1	B3PK52	rplF	19 kDa	-1.08	2
3	Oxaloacetate decarboxylase alpha subunit OS=Cellvibrio japonicus (strain Ueda107) OX=498211 GN=oadA PE=4 SV=1	B3PBJ0	oadA	65 kDa	-1.25	12
8	Xylose isomerase OS=Cellvibrio japonicus (strain Ueda107) OX=498211 GN=xylA PE=3 SV=1	B3PDA3	xylA	49 kDa	-1.25	4
12	Translation initiation factor IF-2 OS=Cellvibrio japonicus (strain Ueda107) OX=498211 GN=infB PE=3 SV=1	B3PI96	infB	101 kDa	-1.52	2
7	sp|P22629|SAV_STRAV|	sp|P22629|SAV_STRAV|		?	-1.62	2
13	TonB-dependent receptor OS=Cellvibrio japonicus (strain Ueda107) OX=498211 GN=CJA_1306 PE=3 SV=1	B3PCI9	CJA_1306	86 kDa	-1.76	2
11	Thioredoxin peroxidase OS=Cellvibrio japonicus (strain Ueda107) OX=498211 GN=CJA_1067 PE=3 SV=1	B3PB95	CJA_1067	22 kDa	-1.83	2
6	sp|K2C1_HUMAN|	K2C1_HUMAN		66 kDa	-2.12	5
9	sp|K1C9_HUMAN|	K1C9_HUMAN		62 kDa	-2.62	3
END OF FILE

## Sheet: ABP-bXyl
Pulldown with ABP-bGlc from C. japonicus lysate prepared from cells grown on xyloglucan
D619_CjapXyGLysate_Xyl
#	Identified Proteins	Accession Number	Alternate ID	Molecular Weight	Log2 Fold Change by Category (probe / vehicle control)	Total MS/MS spectra
5	Alpha-xylosidase, putative, xyl31A OS=Cellvibrio japonicus (strain Ueda107) OX=498211 GN=xyl31A PE=1 SV=1	B3PBD9	xyl31A	112 kDa	>7.15	96
2	Glucan 1,4-beta-glucosidase, putative, cel3B OS=Cellvibrio japonicus (strain Ueda107) OX=498211 GN=cel3B PE=3 SV=1	B3PDN7	cel3B	89 kDa	>6.93	14
1	Beta-xylosidase, putative, xyl39A OS=Cellvibrio japonicus (strain Ueda107) OX=498211 GN=xyl39A PE=3 SV=1	B3PD50	xyl39A	59 kDa	>5.8	106
4	Glycoside hydrolase family 30, gly30A OS=Cellvibrio japonicus (strain Ueda107) OX=498211 GN=gly30A PE=3 SV=1	B3PEK4	gly30A	54 kDa	>5.54	12
10	Beta-glucosidase OS=Cellvibrio japonicus (strain Ueda107) OX=498211 GN=cel3D PE=3 SV=1	B3PBS6	cel3D	117 kDa	>4.59	79
14	Glutamine synthetase OS=Cellvibrio japonicus (strain Ueda107) OX=498211 GN=glnA PE=3 SV=1	B3PG80	glnA	51 kDa	0.7973	2
15	Aconitate hydratase B OS=Cellvibrio japonicus (strain Ueda107) OX=498211 GN=acnB PE=3 SV=1	B3PHK1	acnB	97 kDa	0.7155	3
19	Elongation factor Tu OS=Cellvibrio japonicus (strain Ueda107) OX=498211 GN=tuf PE=3 SV=1	B3PK23	tuf	44 kDa	0.6637	8
17	Peptidoglycan-associated protein OS=Cellvibrio japonicus (strain Ueda107) OX=498211 GN=pal PE=3 SV=1	B3PB64	pal	17 kDa	0.4005	4
18	50S ribosomal protein L2 OS=Cellvibrio japonicus (strain Ueda107) OX=498211 GN=rplB PE=3 SV=1	B3PK40	rplB	30 kDa	0.3804	6
16	Uncharacterized protein OS=Cellvibrio japonicus (strain Ueda107) OX=498211 GN=CJA_0916 PE=4 SV=1	B3PL92	CJA_0916	28 kDa	0.3068	14
3	Biotin carboxyl carrier protein of acetyl-CoA carboxylase OS=Cellvibrio japonicus (strain Ueda107) OX=498211 GN=accB PE=4 SV=1	B3PBH3	accB	19 kDa	0.2441	55
8	sp|TRYP_PIG|	TRYP_PIG		24 kDa	0.1877	18
12	Oxaloacetate decarboxylase alpha subunit OS=Cellvibrio japonicus (strain Ueda107) OX=498211 GN=oadA PE=4 SV=1	B3PBJ0	oadA	65 kDa	-0.0757	142
7	sp|P22629|SAV_STRAV|	P22629		19 kDa	-0.2652	53
13	50S ribosomal protein L17 OS=Cellvibrio japonicus (strain Ueda107) OX=498211 GN=rplQ PE=3 SV=1	B3PK63	rplQ	15 kDa	-0.3454	4
11	50S ribosomal protein L35 OS=Cellvibrio japonicus (strain Ueda107) OX=498211 GN=rpmI PE=3 SV=1	B3PL14	rpmI	7 kDa	-0.4545	6
6	Biotin carboxylase OS=Cellvibrio japonicus (strain Ueda107) OX=498211 GN=CJA_1243 PE=4 SV=1	B3PCC7	CJA_1243	132 kDa	-0.4711	51
9	50S ribosomal protein L20 OS=Cellvibrio japonicus (strain Ueda107) OX=498211 GN=rplT PE=3 SV=1	B3PL13	rplT	13 kDa	-1.1967	8
